# Supplementary material for: Metabolomic Alterations of Volatile Organic Compounds and Bile Acids as Biomarkers of Microbial Shifts in a Murine Model of Short Bowel Syndrome
Source: Nutrients. 2023 Nov 29;15(23):4949. doi: 10.3390/nu15234949 (PMC10708115; doi:10.3390/nu15234949)
Supplement: Supplementary file 1 [file nutrients-15-04949-s001.zip]

Archive with 7 entries (7 files):
- Supplementary Figure S1.jpg
- Supplementary Table S1.docx
- Supplementary Table S2.docx
- Supplementary Table S3.docx
- Supplementary Table S4.docx
- Supplementary Table S5.docx
- Supplementary Table S6.xlsx
