# Supplementary material for: Metabolomic Alterations of Volatile Organic Compounds and Bile Acids as Biomarkers of Microbial Shifts in a Murine Model of Short Bowel Syndrome
Source: Nutrients. 2023 Nov 29;15(23):4949. doi: 10.3390/nu15234949 (PMC10708115; doi:10.3390/nu15234949)
Supplement: Supplementary file 1 [file nutrients-15-04949-s001.zip › Supplementary Table S6.xlsx]

## Sheet: correlation_table (1)
Supplementary Table S6: correlation coefficients, significant values are shown in boldf
	2-Butanone	Sporosarcina_uncultured	Lactobacillus salivarius	Pyrrole	Ruminococcaceae UCG-013	Bacteroides_uncultured	Pentane	Hexane	Faecalibaculum_uncultured (jejunum)	Taurochenodeoxycholic acid	total sum quantitative serum Bas	Escherichia-Shigella	Deoxycholic acid	Taurocholic acid	2-Pentanone	Faecalibaculum_uncultured (colon)
2-Butanone		-0.84804	-0.61029	-0.7451	-0.68873	-0.4951	-0.63235	-0.68627	-0.39216	-0.52451	-0.40441	0.10784	-0.039216	-0.1299	-0.53676	-0.24755
Sporosarcina_uncultured	-0.84804		0.71324	0.78431	0.70833	0.30882	0.49265	0.47794	0.16912	0.22304	0.15931	-0.085784	-0.20833	-0.039216	0.29657	0.036765
Lactobacillus salivarius	-0.61029	0.71324		0.83088	0.75735	0.039216	0.23775	0.17892	-0.078431	-0.044118	-0.0073529	-0.47549	-0.002451	-0.2402	0.002451	-0.39951
Pyrrole	-0.7451	0.78431	0.83088		0.79412	0.18627	0.38235	0.2451	0.10294	0.14706	0.058824	-0.4902	0.029412	-0.22059	0.0073529	-0.036765
Ruminococcaceae UCG-013	-0.68873	0.70833	0.75735	0.79412		0.20343	0.36765	0.31373	0.16422	0.13235	0.080882	-0.47549	-0.19363	-0.16422	0.044118	-0.090686
Bacteroides_uncultured	-0.4951	0.30882	0.039216	0.18627	0.20343		0.81863	0.69118	0.63971	0.79167	0.76716	0.30637	0.39706	0.58824	0.32108	0.47794
Pentane	-0.63235	0.49265	0.23775	0.38235	0.36765	0.81863		0.82108	0.6299	0.72794	0.62745	0.17402	0.34804	0.48039	0.24755	0.25735
Hexane	-0.68627	0.47794	0.17892	0.2451	0.31373	0.69118	0.82108		0.66667	0.79412	0.68627	0.16667	0.30147	0.54902	0.47794	0.42402
Faecalibaculum_uncultured (jejunum)	-0.39216	0.16912	-0.078431	0.10294	0.16422	0.63971	0.6299	0.66667		0.73039	0.67157	0.32108	0.5098	0.55147	0.36029	0.68382
Taurochenodeoxycholic acid	-0.52451	0.22304	-0.044118	0.14706	0.13235	0.79167	0.72794	0.79412	0.73039		0.94118	0.33333	0.57353	0.83088	0.51961	0.60539
total sum quantitative serum BAs	-0.40441	0.15931	-0.0073529	0.058824	0.080882	0.76716	0.62745	0.68627	0.67157	0.94118		0.3701	0.64706	0.92157	0.50735	0.4951
Escherichia-Shigella	0.10784	-0.085784	-0.47549	-0.4902	-0.47549	0.30637	0.17402	0.16667	0.32108	0.33333	0.3701		0.18137	0.52206	0.33578	0.32108
Deoxycholic acid	-0.039216	-0.20833	-0.002451	0.029412	-0.19363	0.39706	0.34804	0.30147	0.5098	0.57353	0.64706	0.18137		0.58088	0.14706	0.33088
Taurocholic acid	-0.1299	-0.039216	-0.2402	-0.22059	-0.16422	0.58824	0.48039	0.54902	0.55147	0.83088	0.92157	0.52206	0.58088		0.43382	0.41422
2-Pentanone	-0.53676	0.29657	0.002451	0.0073529	0.044118	0.32108	0.24755	0.47794	0.36029	0.51961	0.50735	0.33578	0.14706	0.43382		0.39216
Faecalibaculum_uncultured (colon)	-0.24755	0.036765	-0.39951	-0.036765	-0.090686	0.47794	0.25735	0.42402	0.68382	0.60539	0.4951	0.32108	0.33088	0.41422	0.39216
